# Supplementary material for: Development of Sensitive R6G/AuNCs Ratiometric Fluorescent Probes for the Detection of Biogenic Amines in Fish Products
Source: Int J Mol Sci. 2024 Dec 27;26(1):139. doi: 10.3390/ijms26010139 (PMC11720474; doi:10.3390/ijms26010139)
Supplement: Supplementary file 1 [file ijms-26-00139-s001.zip]

Archive with 1 entries (1 files):
- ijms-3314082-supplementary.pdf
